# Supplementary material for: Advances in Laser Therapy for Hidradenitis Suppurativa: A Systematic Assessment of Current Evidence
Source: J Clin Med. 2025 Oct 29;14(21):7683. doi: 10.3390/jcm14217683 (PMC12609277; doi:10.3390/jcm14217683)
Supplement: Supplementary file 1 [file jcm-14-07683-s001.zip]

Archive with 2 entries (2 files):
- jcm-3903408-PRISMA_abstract_checklist_HS_JCM.pdf
- jcm-3903408-PRISMA_checklist_HS_JCM.pdf
